# Supplementary material for: Clinical and Molecular Characterizations of Mitochondrial Disorders: A Tertiary-Care Center Experience
Source: Children (Basel). 2025 Aug 21;12(8):1102. doi: 10.3390/children12081102 (PMC12384868; doi:10.3390/children12081102)
Supplement: Supplementary file 1 [file children-12-01102-s001.zip]

Archive with 1 entries (1 files):
- children-3727203-supplementary.pdf
